# Supplementary material for: Experimental Warming Increased Cooked Rice Stickiness and Rice Thermal Stability in Three Major Chinese Rice Cropping Systems
Source: Foods. 2024 May 22;13(11):1605. doi: 10.3390/foods13111605 (PMC11171534; doi:10.3390/foods13111605)
Supplement: Supplementary file 1 [file foods-13-01605-s001.zip]

Archive with 1 entries (1 files):
- foods-2998191-supplementary.pdf
